# Supplementary material for: Competitive and cooperative arm rehabilitation games played by a patient and unimpaired person: effects on motivation and exercise intensity
Source: J Neuroeng Rehabil. 2017 Mar 23;14:23. doi: 10.1186/s12984-017-0231-4 (PMC5363008; doi:10.1186/s12984-017-0231-4)
Supplement: Additional file 1: — Raw data (questionnaire results and hand velocity) for all participants. (XLSX 24 kb) [file 12984_2017_231_MOESM1_ESM.xlsx]

## Sheet: ImpairedParticipants
Impaired
Participant ID	Box & Block score	FavoriteGame	Least favorite	Most effort	Least effort	Most competent	Least competent	Most stress	Least stress	PlayedWith	IMI: Interest/Enjoyment				IMI: Effort/Importance				IMI: Competence				IMI: Pressure/Tension				Exercise intensity: RMS of hand velocity (m/s)				Exercise intensity: Mean absolute hand velocity (m/s)				Personality
											SinglePlayer	Competition	CoopShared	CoopSplit	SinglePlayer	Competition	CoopShared	CoopSplit	SinglePlayer	Competition	CoopShared	CoopSplit	SinglePlayer	Competition	CoopShared	CoopSplit	SinglePlayer	Competition	CoopShared	CoopSplit	SinglePlayer	Competition	CoopShared	CoopSplit	Extrav	Agreeab	Conscie	EmStabil	Intell	Competit
1	64	Competition	SinglePlayer	Competition	SinglePlayer	Competition	SinglePlayer	CoopShared	Competition	Friend/Relative	30	34	30	28	27	35	30	29	28	26	26	26	5	5	6	6	0.0792	0.1012	0.0857	0.0476	0.0523	0.071	0.0583	0.0255	36	42	43	46	32	38
2	65	Competition	CoopShared	Competition		SinglePlayer				Friend/Relative	24	28	24	24	28	28	27	26	30	31	30	30	11	13	29	27	0.0507	0.0616	0.0582	0.0546	0.0361	0.0421	0.038	0.0385	24	31	38	34	35	41
3	45	Competition	CoopSplit	Competition	SinglePlayer	SinglePlayer	Competition	CoopSplit	SinglePlayer	Friend/Relative	33	35	35	33	30	34	30	32	35	33	31	34	5	6	5	5	0.0804	0.1194	0.1034	0.0865	0.056	0.0786	0.0735	0.0545	28	44	35	19	41	21
4	57	Competition	SinglePlayer	Competition	SinglePlayer	CoopShared	Competition	Competition	CoopShared	Friend/Relative	26	30	30	29	21	24	25	25	23	26	23	25	8	7	9	7	0.0767	0.09	0.0758	0.0959	0.0423	0.0462	0.0411	0.0491	41	41	38	42	33	31
5	0	Competition	CoopSplit	Competition	CoopSplit	Competition	CoopSplit	Competition	CoopShared	Friend/Relative	29	35	24	17	22	34	21	20	22	27	21	14	5	8	5	5	0.0597	0.0738	0.0704	0.0432	0.026	0.0387	0.0353	0.0163	41	31	23	36	27	40
6	0	Competition	CoopSplit	Competition	CoopSplit	SinglePlayer	Competition	Competition	CoopSplit	Friend/Relative	28	31	27	28	30	34	27	30	24	23	24	24	20	24	18	21	0.0677	0.1227	0.0723	0.0886	0.0413	0.0707	0.0482	0.0504	22	27	45	43	38	25
7	27	Competition	SinglePlayer	Competition		CoopShared	CoopSplit	CoopSplit	CoopShared	Friend/Relative	31	34	34	31	31	35	35	28	26	31	32	25	23	15	11	15	0.1129	0.1269	0.1026	0.0897	0.0774	0.091	0.0704	0.0547	28	44	44	33	35	27
8	42	Competition	SinglePlayer	Competition						Friend/Relative	18	25	23	24	28	29	28	28	14	19	20	21	20	21	20	20	0.109	0.1218	0.1105	0.0907	0.0573	0.0652	0.0621	0.0446	31	35	32	25	27	31
9	34	Competition	CoopShared	Competition		SinglePlayer	CoopSplit	Competition		Friend/Relative	18	26	14	22	18	26	17	22	24	26	21	27	15	12	18	16	0.0742	0.0797	0.0727	0.0731	0.0414	0.0457	0.0424	0.0398	34	21	39	35	23	27
10	31	Competition	CoopSplit	SinglePlayer	CoopSplit	CoopShared		Competition		Friend/Relative	21	18	18	16	32	32	34	34	7	10	5	6	24	26	22	25	0.0611	0.0811	0.041	0.0555	0.0367	0.0533	0.0205	0.0303	19	44	36	40	39	35
11	30	Competition	CoopSplit	CoopShared	SinglePlayer	CoopShared	SinglePlayer			Therapist	31	35	34	33	27	27	28	31	24	26	27	24	13	17	14	12	0.1062	0.2446	0.1549	0.1269	0.0604	0.1623	0.1009	0.0727
12	56	Competition	SinglePlayer	Competition	CoopSplit	CoopSplit				Therapist	30	34	30	30	20	25	23	16	16	21	16	13	21	15	21	25	0.0692	0.0857	0.0736	0.0774	0.0454	0.0564	0.0464	0.0482
13	43	CoopSplit	SinglePlayer	CoopSplit	SinglePlayer	CoopShared	Competition	SinglePlayer	CoopSplit	Friend/Relative	17	17	16	17	20	20	19	24	15	17	18	15	19	20	18	20	0.1105	0.1218	0.109	0.0907	0.0621	0.0652	0.0593	0.0446	31	36	28	26	33	32
14	41	CoopShared	Competition	SinglePlayer	Competition	CoopShared	Competition			Friend/Relative	35	27	35	31	34	30	34	30	25	20	24	25	7	6	6	6	0.1254	0.1295	0.1215	0.1471	0.0691	0.0768	0.063	0.0864
15	46	CoopShared	SinglePlayer	CoopSplit	SinglePlayer	Competition	SinglePlayer	SinglePlayer	Competition	Friend/Relative	18	18	18	20	21	23	21	23	17	22	23	24	5	6	6	6	0.1025	0.1377	0.1252	0.1204	0.0733	0.1017	0.0918	0.0883	44	35	46	33	32	33
16	0	CoopShared	Competition	CoopShared	CoopSplit	CoopShared	Competition			Friend/Relative	20	10	20	20	30	30	30	30	30	30	25	25	20	25	25	25	0.0709	0.108	0.0781	0.0623	0.0402	0.0668	0.0489	0.0337
17	54	CoopShared	CoopSplit	Competition	CoopSplit	Competition	CoopSplit	SinglePlayer	CoopShared	Friend/Relative	26	28	31	19	24	27	24	24	20	25	23	22	8	9	9	6	0.0869	0.1013	0.0823	0.0806	0.0517	0.0523	0.05	0.0509	36	32	33	29	29	31
18	18	CoopShared	SinglePlayer	CoopShared	SinglePlayer	CoopSplit	SinglePlayer	SinglePlayer	CoopSplit	Friend/Relative	16	23	24	17	21	27	27	24	14	13	14	13	25	25	26	27	0.0435	0.0575	0.0514	0.0618	0.0269	0.0367	0.0312	0.0367	16	21	22	27	29	42
19	0	CoopShared	Competition	SinglePlayer	CoopShared	CoopSplit	SinglePlayer	Competition	SinglePlayer	Friend/Relative	32	30	31	27	31	34	25	31	24	35	28	25	16	7	9	17	0.1154	0.089	0.0779	0.1031	0.075	0.0583	0.0498	0.0663	20	36	20	33	28	30
20	3	CoopSplit	SinglePlayer	SinglePlayer	CoopSplit	CoopSplit	SinglePlayer	SinglePlayer	CoopShared	Friend/Relative	20	30	25	25	35	30	30	30	20	25	30	25	15	10	10	10	0.0921	0.0697	0.0944	0.0498	0.0607	0.0467	0.0644	0.032	36	37	34	41	40	26
21	19	CoopSplit	SinglePlayer	SinglePlayer	CoopSplit	CoopShared	SinglePlayer	SinglePlayer	CoopSplit	Therapist	21	23	23	23	22	20	21	20	19	18	19	20	17	16	16	16	0.0906	0.0762	0.0725	0.088	0.0595	0.0482	0.0463	0.0566
22	20	CoopShared	CoopSplit	CoopShared	SinglePlayer	CoopShared	SinglePlayer			Therapist	28	30	30	25	25	32	32	27	17	19	21	20	7	7	7	7	0.0705	0.0888	0.0929	0.0771	0.0434	0.0547	0.0591	0.0449
23	47	CoopShared	SinglePlayer	CoopSplit	SinglePlayer	CoopShared	SinglePlayer			Therapist	31	35	35	34	30	30	30	30	26	26	26	26	13	13	13	13	0.0577	0.0604	0.0634	0.0672	0.0316	0.0335	0.0352	0.033
24	58	CoopShared	CoopSplit	CoopSplit	CoopShared	CoopShared	CoopSplit	CoopSplit	SinglePlayer	Therapist	26	26	26	21	31	27	23	23	23	23	30	20	12	11	8	8	0.0732	0.0751	0.0769	0.0928	0.0457	0.0458	0.0473	0.0525
25	4	SinglePlayer	CoopSplit	CoopShared	Competition	SinglePlayer	CoopSplit	CoopSplit	CoopShared	Friend/Relative	34	34	31	35	30	32	29	34	29	29	27	28	12	13	9	13	0.0985	0.0747	0.1039	0.0665	0.0654	0.0531	0.0731	0.0396	24	38	31	19	37	26
26	39	SinglePlayer	CoopSplit	CoopShared	SinglePlayer	CoopShared	Competition			Therapist	35	30	25	20	30	35	30	30	15	15	20	20	5	5	5	5	0.0829	0.0849	0.0753	0.0643	0.05	0.0516	0.0491	0.0411
27	50	SinglePlayer	CoopShared	SinglePlayer	CoopShared	CoopSplit	SinglePlayer			Therapist	34	32	27	31	30	29	24	29	26	27	28	23	7	7	6	7	0.0808	0.0807	0.0764		0.0474	0.0489	0.048
28	15	SinglePlayer	CoopSplit	SinglePlayer	CoopSplit	SinglePlayer	Competition			Therapist	33	25	29	25	31	31	31	24	30	22	30	29	11	10	11	10
29	45	SinglePlayer	CoopShared	CoopShared		SinglePlayer	Competition	CoopShared	SinglePlayer	Therapist	35	30	30	25	30	30	35	30	35	20	30	30	10	20	25	15	0.0932	0.1249	0.0948	0.0991	0.0648	0.0909	0.0671	0.0658
AVERAGE ALL	32.8621									AVERAGE ALL	26.8966	28.0345	26.8621	25.1724	27.2069	29.3103	27.2414	27.0345	22.6897	23.6207	23.8621	22.7241	13.069	13.069	13.3448	13.6207	0.0836286	0.0995964	0.0863214	0.0815	0.0514071	0.0625857	0.0543107	0.048037	30.0588	35	34.5294	33	32.8235	31.5294
STDEV	21.0776									STDEV	6.28118	6.299	5.8415	5.65097	4.72364	4.25192	4.83776	4.4117	6.62842	5.91858	5.97449	6.01722	6.38598	6.69718	7.36437	7.45661	0.0209177	0.0368429	0.0241521	0.0247709	0.014213	0.0259759	0.0175923	0.0169878	8.38504	7.24569	7.96177	8.03897	5.17488	6.05307
										AVERAGE COMP	26.5833	30.4167	26.9167	26.25	26.1667	30.25	27.0833	26.75	22.75	24.9167	23	22.4167	14.1667	14.0833	14.8333	15.3333	0.0789167	0.109042	0.0850917	0.077475	0.0477167	0.0684333	0.0530917	0.0437167	30.4	36	37.3	35.3	33	31.6
										STDEV	5.19542	5.3165	6.55686	5.72276	4.70654	4.18058	5.12495	5.25919	7.48483	6.21521	7.44678	7.83301	7.33402	6.99946	7.73226	8.3048	0.0203086	0.0479155	0.0295105	0.0241294	0.0137084	0.033586	0.0214123	0.0150077	7.61869	8.23273	6.49872	8.3006	5.83095	6.75278
										AVERAGE COOP	24.1667	24.75	26.1667	23.25	27	27.5	26.3333	26.3333	20.8333	22.75	23.4167	21.6667	13.6667	12.9167	12.75	13.4167	0.0866	0.0929167	0.087125	0.0867417	0.0532667	0.057225	0.0538583	0.0521583	30.5	32.8333	30.5	31.5	31.8333	32.3333
										STDEV	6.37942	6.96909	6.33652	5.37883	5.41043	4.48229	4.86795	3.74975	4.83986	6.00189	4.87029	4.22833	6.13979	7.03832	7.04692	7.56137	0.0244639	0.0268934	0.0224491	0.0272935	0.015923	0.0187209	0.015693	0.0194539	10.616	6.04704	9.46044	5.50454	4.44597	5.31664
										AVERAGE SP	34.2	30.2	28.4	27.2	30.2	31.4	29.8	29.4	27	22.6	27	26	9	11	11.2	10	0.08885	0.0913	0.0876	0.0766333	0.0569	0.061125	0.059325	0.0488333
										STDEV	0.83666	3.34664	2.40832	5.84808	0.447214	2.30217	3.96232	3.57771	7.44983	5.59464	4.12311	4.30116	2.91548	5.87367	8.07465	4.12311	0.0084113	0.0227877	0.0140743	0.0194878	0.009531	0.0199259	0.0126887	0.0147127
										AVERAGE FRIEND	25.0526	27	25.7895	24.3684	27	29.6842	27	27.5789	22.4737	24.6316	23.4211	22.8421	13.8421	13.5789	13.7368	14.5789	0.0851211	0.0982842	0.0861211	0.0793526	0.0521684	0.0610579	0.0537526	0.0464316
										STDEV	6.4159	7.03957	6.51135	5.94615	5.16398	4.37229	5.03322	4.0595	6.87482	6.61825	6.42319	6.60188	7.06528	7.53743	7.87289	8.13986	0.0235132	0.0251487	0.0232665	0.0266547	0.0159415	0.0177735	0.0172966	0.0184889
										AVERAGE THRPST	30.4	30	28.9	26.7	27.6	28.6	27.7	26	23.1	21.7	24.7	22.5	11.6	12.1	12.6	11.8	0.0804778	0.102367	0.0867444	0.0866	0.0498	0.0658111	0.0554889	0.05185
										STDEV	4.42719	4.21637	3.78447	4.96767	3.97772	4.14193	4.66786	5.07718	6.4713	3.88873	5.22919	5.03874	4.83506	4.93176	6.61984	5.90292	0.0147074	0.0560845	0.0273941	0.0202459	0.0102812	0.0393607	0.0192115	0.01301
